# Supplementary material for: Geochemical characteristics, hazards impact assessment and radiogenic heat production of the alkaline rocks
Source: Sci Rep. 2024 Apr 20;14:9121. doi: 10.1038/s41598-024-59627-x (PMC11032408; doi:10.1038/s41598-024-59627-x)
Supplement: Supplementary file 1 — Supplementary Tables. [file 41598_2024_59627_MOESM1_ESM.xlsx]

## Sheet: Table S1
Table S1. The whole rock composition of the studied rocks from the WDRC.
Rock type		Quartz Syenite											Trachyte							Granite					Syenite
Sample ID	S1		S2	S3	S4	S5	S6	S7	S8	S9		S10		S11	S12	S13	S14		S15		S16	S17		S18		S19	S20	S21	S22	S23	S24
SiO2	66.9		66.1	66.2	64.2	65.6	64.2	64.4	65.9	65.1		60.6		63.3	60.6	64	60.9		71.9		73.8	71.2		62.1		63.9	63.9	61.3	62.3	62.8	63.9
TiO2	0.53		0.42	0.58	0.14	0.69	0.35	0.24	0.25	0.7		0.34		0.23	0.48	0.14	0.45		0.17		0.16	0.14		0.36		0.77	0.21	0.41	0.29	0.74	0.26
Al2O3	15.75		16.3	15.5	19.45	15.65	19.3	19.25	16.95	15.5		18.95		17.5	18.85	18.15	17.95		13.95		13.65	14.45		17.7		15.6	19.25	17.9	18.9	15.45	16.7
Fe2O3	3.33		3.96	3.91	2.82	4.94	3.57	3.4	4.24	5.12		4.41		4.39	4.92	5.3	5.33		2.15		2.19	2.28		4.42		5.41	2.6	5.85	3.38	5.43	4.63
MgO	1.18		0.85	2.12	0.12	2.14	0.1	0.04	0.13	2.16		0.34		0.19	0.45	0.13	0.37		0.17		0.13	0.08		0.29		2.13	0.07	0.45	0.22	2.24	0.15
MnO	0.06		0.1	0.06	0.08	0.08	0.07	0.08	0.12	0.06		0.12		0.14	0.12	0.09	0.14		0.05		0.03	0.03		0.12		0.09	0.06	0.05	0.09	0.08	0.13
CaO	2.41		1.87	2.95	1.16	3.07	1.25	0.89	1.26	3.09		2.16		1.55	2.54	0.55	2.48		0.82		0.45	0.64		2.28		3.3	1.36	0.79	1.94	3.74	1.03
Na2O	4.51		5.9	5.15	6.37	4.35	6.4	6.49	5.86	3.72		6.14		6.64	6.04	7.02	6.62		4.07		4.01	4.85		6.33		4.06	7.16	6.39	6.19	3.89	5.98
K2O	3.72		4.55	2.65	6.19	4.56	5.88	5.95	5.34	4.61		5.57		6.35	5.71	4.93	5.79		5.18		5.12	5.17		5.69		3.44	4.89	5.24	5.62	4.02	5.64
P2O5	0.16		0.1	0.14	0.03	0.17	0.02	0.02	0.03	0.16		0.08		0.06	0.13	0.01	0.13		0.02		0.02	<0.01		0.11		0.17	0.05	0.11	0.09	0.16	0.03
Co	8		6	10	2	10	3	1	2	10		2		2	4	4	3		2		2	3		3		14	2	4	<1	15	2
Zn	27		71	46	54	51	61	44	62	38		68		78	71	113	80		61		33	24		87		62	53	43	64	44	65
Ga	19.7		24.9	18.2	27.5	22.5	25.9	30.3	27.5	18.8		25.1		26	25.5	49.3	25.4		21.9		21.8	30.6		25.9		18.8	28.5	27.7	25.9	18.2	25.1
Rb	101		163.5	118	142	195.5	128.5	131.5	188	176.5		115.5		156	107	188	100.5		251		280	273		121		105.5	108.5	207	127	154	179
Sr	476		252	376	71.1	335	57	20.4	46.6	375		289		54.1	259	70	277		67.9		55	92.7		284		539	141.5	171	202	433	45.1
Y	13		39.9	17.3	32.4	23.5	16	16.4	29.7	23.9		27.8		33.5	34.5	82.1	24.9		35.1		32	64.5		34.5		20.5	20.9	34.1	28.1	23.1	29.6
Zr	204		579	260	398	334	413	221	809	316		392		421	373	930	268		245		305	643		432		352	230	673	480	349	807
Nb	12.8		98.8	13	83.5	13.2	52	50.6	55	12.1		72.6		82.6	98.2	264	69.9		84.7		72.9	153.5		90		12.2	56.7	136.5	77.8	12.1	57.4
Cs	1.84		0.96	2.61	1.16	3.72	0.98	0.96	1.64	4.44		2.86		0.84	0.83	0.72	0.95		1.31		1.71	1.74		1.49		3.5	1.27	0.39	0.99	2.18	1.71
Ba	818		525	401	387	610	256	58.5	134	583		1665		237	1480	146.5	1555		215		203	212		1565		656	591	513	997	570	124
Hf	5.2		13.9	7.7	9.1	9.1	7.2	5.1	14.7	8.9		8.7		10.1	8.6	23.7	7.1		8.5		9.4	17.5		10.1		9.2	4.9	14.2	9.7	9.3	14.7
Ta	2		7.4	1.5	5.1	1.4	3.2	3.1	3.5	1.2		5.4		5.3	4.7	16.6	4.4		10		6.3	12.6		5.8		0.9	3.5	9.3	4.1	0.7	3.2
Pb	7		6	5	4	20	15	13	14	16		2		5	6	9	5		8		16	15		9		22	17	16	13	21	17
Th	14.65		26.3	16.55	19.1	29.3	7.91	8.21	20	31.8		14.15		20.7	12.05	63.9	8.47		68.6		55.2	57.5		19.4		20.3	10.95	21.4	10.55	17.15	19.95
U	5.97		7.15	4.94	3.38	9.2	1.8	1.47	4.67	8.87		3.59		4.64	2.95	17.6	1.78		15.45		13.75	18.25		4.59		6.84	1.94	4.03	1.81	4.57	5
Th/U	2.45394		3.67832	3.3502	5.65089	3.18478	4.39444	5.58503	4.28266	3.58512		3.9415		4.46121	4.08475	3.63068	4.75843		4.44013		4.01455	3.15068		4.22658		2.96784	5.64433	5.31017	5.82873	3.75274	3.99

## Sheet: Table S2
Table S2. REEs concentration (ppm) for the studied samples from the WDRC.
Rocks	Rock ID		Concentrations of LREE								Concentrations of HREE									Summation of total, light, and heavy REE				(La/Yb)N
		La		Ce	Pr	Nd	Sm	Eu		Gd		Tb	Dy	Ho	Er	Tm	Yb	Lu		Ʃ REE	Ʃ LREE	Ʃ HREE	ƩLREE / ƩHREE
Quartz Syenite	S1	23.6		47.4	5.24	19.8	3.55	0.87		2.49		0.43	2.13	0.45	1.27	0.19	1.48	0.21		109.11	100.46	8.65	11.61	10.83
	S2	71		134	13.7	47.7	9.1	0.77		6.81		1.18	7.08	1.42	4.48	0.59	4.39	0.62		302.84	276.27	26.57	10.4	10.99
	S3	25.1		51.8	5.87	21.9	4.49	0.92		3.55		0.52	3.22	0.64	1.8	0.3	1.92	0.31		122.34	110.08	12.26	8.98	8.88
	S4	84.5		144	13.8	45.8	8.5	2.56		6.74		1.05	6.13	1.24	3.54	0.47	3.24	0.43		322	299.16	22.84	13.1	17.72
	S5	39.3		79.8	9.31	35.1	5.74	1.01		4.21		0.61	3.95	0.77	2.17	0.36	2.13	0.36		184.82	170.26	14.56	11.69	12.53
	S6	41.4		63.4	6.46	21.3	3.54	2.32		3.55		0.47	3.08	0.54	1.66	0.22	1.74	0.24		149.92	138.42	11.5	12.04	16.16
	S7	38.4		66	6.77	23.9	4.14	0.96		4		0.54	3.12	0.58	1.76	0.22	1.74	0.27		152.4	140.17	12.23	11.46	14.99
	S8	58.1		114	12.8	46.5	8.16	0.64		6.88		0.97	5.96	1.11	3.27	0.52	3.56	0.68		263.15	240.2	22.95	10.47	11.09
	S9	36.4		71.9	8.84	33.7	5.65	0.95		3.99		0.65	3.89	0.8	2.4	0.36	2.7	0.37		172.6	157.44	15.16	10.39	9.16
Trachyte	S10	68.4		117	11.7	39.1	7.1	3.49		5.8		0.88	5.53	1.07	3.11	0.42	3.11	0.47		267.18	246.79	20.39	12.1	14.94
	S11	78.1		141	14.3	48.3	8.84	1.54		7.18		1.15	6.62	1.37	3.71	0.51	3.69	0.56		316.87	292.08	24.79	11.78	14.38
	S12	75		138	15	56.8	11.2	3.67		8.66		1.34	6.8	1.31	3.78	0.46	3.31	0.46		325.79	299.67	26.12	11.47	15.39
	S13	282		494	47.4	155.5	27.2	0.81		21.5		3.41	19.8	3.56	9.71	1.25	7.56	1.03		1074.73	1006.91	67.82	14.85	25.34
	S14	61.7		110	11.6	41.3	7.9	3.78		6.53		1.03	5.31	1	2.9	0.36	2.65	0.45		256.51	236.28	20.23	11.68	15.82
Granite	S15	82.2		142.5	13.2	41.1	6.7	0.65		5.29		0.88	5.51	1.17	3.74	0.58	4.71	0.69		308.92	286.35	22.57	12.69	11.86
	S16	68.4		121.5	11.3	35.3	5.67	0.54		4.62		0.83	5.14	1.12	3.33	0.59	4.14	0.68		263.16	242.71	20.45	11.87	11.22
	S17	126		218	20.9	63.1	10.9	0.4		10.1		1.52	10.3	2.09	6.72	0.94	6.2	0.97		478.14	439.3	38.84	11.31	13.81
Syenite	S18	82.7		144.5	14.7	51.2	9.52	3.53		7.8		1.22	6.97	1.4	3.93	0.53	3.66	0.5		332.16	306.15	26.01	11.77	15.35
	S19	30.8		63.5	7.37	27.1	4.81	1.11		4.72		0.61	3.72	0.68	2.26	0.33	2.08	0.31		149.4	134.69	14.71	9.16	10.06
	S20	53.6		89.1	8.95	30.1	5.07	1.72		4.75		0.61	3.73	0.76	2.14	0.27	1.82	0.25		202.87	188.54	14.33	13.16	20.01
	S21	72.3		131.5	14.5	51.2	8.86	1.34		7.99		1.12	6.95	1.31	4.09	0.58	3.59	0.63		305.96	279.7	26.26	10.65	13.68
	S22	61		108	11.7	41.3	6.85	3		6.6		0.92	5.52	0.97	2.75	0.37	2.61	0.43		252.02	231.85	20.17	11.49	15.88
	S23	26.7		56.3	7.32	29.2	5.22	1.01		3.94		0.66	3.78	0.76	2.33	0.3	2.19	0.4		140.11	125.75	14.36	8.76	8.28
	S24	63.3		119	14.1	51.9	8.76	0.49		6.03		0.96	5.51	1.04	3.19	0.5	3.9	0.77		279.45	257.55	21.9	11.76	11.03

## Sheet: Table S3
Table S3. Statistical summaries and appropriateness tests of normal distribution fitting for WDRC alkaline rocks.
Variables	Min	Max	Rang	Median	Mean		Std. Deviation	Variance	Sum	Skewness	Kurtosis	Testing the Appropriateness of Normal Distribution Fit (Lilliefors test)		Frequency distribution
					Value	Std. Error						Normal test	Log-normal test
												P-value	P-value
238U	26.07	191.39	165.32	67.19	78.67	9.7	47.54	2259.84	1887.97	1.33	1.05	0.03305	>0.15	Log-normal
232Th	21.48	251.17	229.69	64.14	87.93	13.87	67.93	4614.3	2110.36	1.43	1.05	≤0.01	>0.15	Log-normal
40K	538.38	1587.37	1048.99	1246.22	1203.51	45.12	221.06	48866.7	28884.2	-1.27	2.65	>0.15	0.04955	Normal
U	1.47	18.25	16.78	4.66	6.43	1.02	5	25.03	154.24	1.35	0.84	≤0.01	>0.15	Log-normal
Th	7.91	68.6	60.69	19.68	24.75	3.66	17.93	321.59	594.09	1.5	1.16	≤0.01	0.07001	Log-normal
K	2.2	5.27	3.07	4.33	4.21	0.15	0.75	0.56	101.13	-1.07	0.99	>0.15	>0.15	Normal
(RHP)tot	1.41	9.33	7.92	2.94	3.76	0.51	2.5	6.23	90.22	1.44	0.9	≤0.01	0.05361	Log-normal
(AGDR)in	19.54	67.92	48.38	29.2	33.31	3.07	15.02	225.49	799.32	1.45	1.09	≤0.01	0.07389	Log-normal
(AGDR)out	83.21	282.75	199.54	122.45	139.64	12.7	62.23	3872.43	3351.38	1.45	1.08	≤0.01	0.06675	Log-normal
(YAGD)in	0.1	0.33	0.23	0.14	0.16	0.02	0.07	0.01	3.93	1.44	1.02	≤0.01	0.05381	Log-normal
(YAGD)out	0.1	0.35	0.25	0.15	0.17	0.02	0.08	0.01	4.1	1.44	1.04	≤0.01	0.05571	Log-normal
(YAGD)tot	0.2	0.68	0.48	0.29	0.33	0.03	0.15	0.02	8.03	1.45	1.08	≤0.01	0.09344	Log-normal
(ELCR)in	0.32	1.1	0.78	0.47	0.54	0.05	0.24	0.06	12.94	1.45	1.08	≤0.01	0.09551	Log-normal
(ELCR)out	0.34	1.15	0.81	0.5	0.57	0.05	0.25	0.06	13.58	1.44	1.06	≤0.01	0.0606	Log-normal
(ELCR)tot	0.65	2.25	1.6	0.97	1.11	0.1	0.5	0.25	26.52	1.45	1.09	≤0.01	0.07872	Log-normal
Iα	0.13	0.96	0.83	0.34	0.39	0.05	0.24	0.06	9.43	1.34	1.08	0.03596	>0.15	Log-normal
Iγ	0.66	2.23	1.57	0.97	1.1	0.1	0.49	0.24	26.46	1.44	1.06	≤0.01	0.05999	Log-normal

## Sheet: Table S4
Table S4. Correlations of Pearson between the radionuclides and their related radiological risk parameter.
Variables	238U	232Th	40K	U	Th	K	(RHP)tot	(AGDR)in	(AGDR)out	(YAGD)in	(YAGD)out	(YAGD)tot	(ELCR)in	(ELCR)out	(ELCR)tot	Iα	Iγ
238U	1
232Th	0.96	1
40K	-0.14	-0.07	1
U	0.98	0.97	-0.17	1
Th	0.95	0.99	-0.06	0.97	1
K	-0.18	-0.11	0.98	-0.21	-0.09	1
(RHP)tot	0.97	0.99	-0.09	0.99	0.99	-0.12	1
(AGDR)in	0.97	0.99	0.04	0.97	0.98	0	0.98	1
(AGDR)out	0.97	0.99	0.05	0.96	0.98	0.01	0.98	1	1
(YAGD)in	0.97	0.99	0.05	0.97	0.98	0	0.98	1	1	1
(YAGD)out	0.97	0.99	0.05	0.97	0.98	0.01	0.98	1	1	1	1
(YAGD)tot	0.97	0.99	0.05	0.97	0.98	0.01	0.98	1	1	1	1	1
(ELCR)in	0.97	0.99	0.05	0.97	0.98	0.01	0.98	1	1	1	1	1	1
(ELCR)out	0.97	0.99	0.05	0.97	0.98	0.01	0.98	1	1	1	1	1	1	1
(ELCR)tot	0.97	0.99	0.05	0.97	0.98	0.01	0.98	1	1	1	1	1	1	1	1
Iα	1	0.96	-0.14	0.99	0.95	-0.18	0.97	0.97	0.97	0.97	0.97	0.97	0.97	0.97	0.97	1
Iγ	0.96	0.99	0.06	0.96	0.98	0.01	0.98	1	1	1	1	1	1	1	1	0.96	1
